# Supplementary material for: Modern Dressings in Prevention and Therapy of Acute and Chronic Radiation Dermatitis—A Literature Review
Source: Pharmaceutics. 2022 Jun 6;14(6):1204. doi: 10.3390/pharmaceutics14061204 (PMC9229675; doi:10.3390/pharmaceutics14061204)
Supplement: Supplementary file 1 [file pharmaceutics-14-01204-s001.zip]

Archive with 1 entries (1 files):
- pharmaceutics-1684598-supplementary.pdf
